# Supplementary material for: Anticancer Activity of Imidazolyl Gold(I/III) Compounds in Non-Small Cell Lung Cancer Cell Lines
Source: Pharmaceuticals (Basel). 2024 Aug 28;17(9):1133. doi: 10.3390/ph17091133 (PMC11435220; doi:10.3390/ph17091133)
Supplement: Supplementary file 1 [file pharmaceuticals-17-01133-s001.zip]

Archive with 1 entries (1 files):
- pharmaceuticals-3101055-supplementary.pdf
